# Supplementary material for: Artificial intelligence in dentistry: Assessing the informational quality of YouTube videos
Source: PLoS One. 2025 Jan 2;20(1):e0316635. doi: 10.1371/journal.pone.0316635 (PMC11695022; doi:10.1371/journal.pone.0316635)
Supplement: S1 Data — (XLSX) [file pone.0316635.s001.xlsx]

## Sheet: Data
lenghtofvideo	year	views	numberofcomments	numberoflikes	likeratio	numberofsubscribers	audioformat	speciality	animation_live	source_video	video_content	mgqs1	mgqs2	D1	D2	J1	J2	1D	1M	1J
20.75	2021	1700	1	54	3.18	209	2	1	2	1	1	5	4	65	63	3	3	64	4.5	2
11	2021	5200	0	0	0	1750	2	1	2	2	1	5	5	38	35	4	3	36.5	5	2
11.18	2017	1100	1	25	2.27	3730	2	1	2	2	2	4	3	47	45	4	4	46	3.5	2.5
34.91	2021	2900	4	70	2.41	64700	2	1	2	1	1	4	4	68	66	4	4	67	4	2.5
23.75	2021	4109	3	74	1.8	2400	2	1	2	2	1	5	4	60	49	3	3	54.5	4.5	2
4.31	2022	321	0	3	0.93	109	2	1	2	2	1	4	5	38	38	3	4	38	4.5	2.5
1.25	2022	700	1	5	0.71	76	2	1	1	3	3	3	3	35	35	4	3	35	3	2
62.04	2021	466	0	15	3.22	76	2	1	2	1	2	4	4	44	65	2	2	54.5	4	1.5
2.86	2020	542	0	11	2.03	11	2	1	1	3	3	3	3	38	38	3	3	38	3	2
7.25	2021	19121	5	69	0.36	5480	2	1	1	1	2	4	5	51	57	3	3	54	4.5	2.25
7.58	2022	89	0	1	1.12	45	2	2	2	2	2	5	5	39	34	4	4	36.5	5	2.5
1.14	2018	5200	1	49	0.94	13100	2	1	2	2	1	5	3	52	43	3	3	47.5	4	2.25
20	2022	216	1	1	0.46	72	1	3	2	1	1	5	5	53	39	3	3	46	5	2.25
2.37	2019	1400	0	18	1.29	23600	2	1	2	3	4	4	4	53	53	3	3	53	4	2.5
58.11	2021	6900	0	28	0.41	82000	2	3	2	1	3	4	4	50	53	4	4	51.5	4	3
1.32	2019	403	2	3	0.74	5008	2	5	2	3	3	4	4	38	50	3	3	44	4	2.5
5.37	2020	22575	3	30	0.13	22100	2	1	2	1	1	4	4	54	54	3	4	54	4	3
3	2021	157	0	3	1.91	219	1	1	2	3	3	3	3	55	49	2	3	52	3	2.5
2.32	2021	238	0	4	1.68	6170	2	1	2	2	1	2	2	56	46	1	1	51	2	1.5
2.19	2022	160	0	1	0.63	1160	2	1	2	1	1	4	4	50	58	1	2	54	4	2
48.16	2020	213	0	4	1.88	215	2	1	2	1	1	4	4	49	47	4	4	48	4	3
2.46	2021	644	0	1	0.16	715	2	1	1	2	3	3	3	59	50	3	3	54.5	3	2.5
16.59	2019	8600	9	143	1.66	2360	2	1	2	1	2	4	5	70	70	4	4	70	4.5	3
51	2021	254	0	4	1.57	1320	2	3	2	1	2	5	5	58	58	4	4	58	5	3
2.08	2021	287	4	4	1.39	2300	2	2	2	1	2	4	4	43	53	3	3	48	4	2.5
2.22	2020	501	1	13	2.59	23600	2	1	2	1	1	3	3	55	55	1	1	55	3	1.5
11.04	2022	345	3	3	0.87	18200	2	1	2	2	2	4	5	55	61	1	1	58	4.5	1.5
1	2019	1016	1	9	0.89	1260	2	2	2	2	3	2	2	57	55	2	2	56	2	2
1	2019	65	0	0	0	1340	2	1	2	2	1	3	3	57	55	1	2	56	3	2
2.13	2022	55	1	0	0	10200	2	3	2	2	3	1	1	58	50	2	2	54	1	2
3.39	2021	2700	3	5	0.19	6950	2	4	2	3	3	2	2	58	55	3	3	56.5	2	2.5
41.51	2022	165	3	3	1.82	64900	2	3	2	1	2	4	4	56	56	4	4	56	4	3
19.34	2019	2101	0	0	0	1760	2	1	2	2	1	4	2	54	54	3	3	54	3	2.5
31.32	2021	148	0	0	0	73	2	2	2	2	1	4	4	55	55	3	4	55	4	3
1	2018	753	0	11	1.46	1260	2	2	2	1	3	4	3	55	55	2	2	55	3.5	2
1.41	2020	60	0	1	1.67	344	2	1	2	1	1	3	4	55	55	1	1	55	3.5	1.5
72	2020	383	0	11	2.87	1580	2	1	2	1	2	5	4	58	58	4	4	58	4.5	3
79.26	2022	117	1	3	2.56	159	2	5	2	2	2	4	5	57	57	2	2	57	4.5	2
1.18	2022	403	0	11	2.73	8	2	3	2	2	3	5	3	56	56	3	3	56	4	2.5
3.23	2021	3800	0	18	0.47	13100	2	5	2	2	3	3	3	52	52	3	3	52	3	2.5
1.29	2019	1100	0	9	0.82	90	2	3	2	2	4	4	4	51	51	3	3	51	4	2.5
1.09	2021	4600	0	0	0	1760	2	2	2	2	2	4	4	53	53	4	3	53	4	2.5
66	2022	10000	4	21	0.21	73	2	1	2	2	2	5	5	53	53	3	3	53	5	2.5
60.43	2019	608	4	9	1.48	968	2	1	2	2	2	4	4	51	51	3	3	51	4	2.5
15.48	2021	268	1	14	5.22	17	2	1	2	3	1	4	4	48	48	3	3	48	4	2.5
12.23	2022	71	0	2	2.82	1340	2	1	2	2	1	3	3	51	51	4	3	51	3	2.5
2	2019	241	0	2	0.83	104	2	1	2	2	1	4	3	46	46	3	3	46	3.5	2.5
48.39	2022	91	0	0	0	73	2	1	2	1	1	5	4	48	48	3	3	48	4.5	2.5
1.45	2022	785	1	5	0.64	585	2	2	2	1	2	4	4	70	59	4	4	64.5	4	3.25
2.39	2022	260	2	0	0	77	2	3	2	1	2	4	4	69	58	4	3	63.5	4	2.75
10.51	2022	143	1	2	1.4	1340	2	1	2	2	1	4	4	71	71	3	3	71	4	3
70	2020	72	0	0	0	857	2	1	2	1	2	4	2	61	71	3	3	66	3	3
28.02	2021	1300	6	15	1.15	10200	2	2	2	1	2	3	3	74	74	4	4	74	3	3.5
6.45	2022	729	4	15	2.06	6180	2	3	2	2	3	4	4	74	74	4	4	74	4	3.5
70	2020	770	0	18	2.34	18000	2	1	2	1	2	5	5	75	75	3	3	75	5	3
2.38	2021	1400	0	0	0	1450	2	1	2	1	1	4	3	75	75	1	2	75	3.5	2.5
2.25	2022	152	0	5	3.29	6740	2	3	2	1	1	2	2	75	75	3	3	75	2	3
1.09	2021	176	2	5	2.84	17	2	1	2	1	1	3	4	76	76	3	3	76	3.5	3
60	2020	93	0	0	0	1340	2	1	2	2	1	4	2	77	77	3	3	77	3	3
1.15	2022	102	0	4	3.92	77	2	3	2	2	4	3	3	78	78	3	4	78	3	3.5
4.57	2023	3000	7	112	3.73	37600	2	4	2	1	1	4	4	67	66	3	3	66.5	4	3
1.05	2023	3300	1	35	1.06	460	2	1	2	1	1	4	5	46	48	2	3	47	4.5	3
1.34	2023	402	9	0	0	12200	1	3	2	2	3	4	3	29	35	1	1	32	3.5	1
82.51	2023	6039	0	51	0.84	3730	2	1	2	3	2	5	3	68	60	4	4	64	4	4
1.27	2023	103	0	1	0.97	578	2	3	2	1	3	4	4	26	33	2	1	29.5	4	1
9.02	2023	983	1	21	2.14	4260	2	1	2	2	1	4	5	61	62	3	4	61.5	4.5	4
79.13	2023	1679	2	49	2.92	4750	2	5	2	3	4	4	3	64	66	4	4	65	3.5	4
34.41	2024	1000	14	41	4.1	4810	2	1	2	1	1	4	4	63	64	3	4	63.5	4	4
1.21	2024	657	1	11	1.67	2500	1	1	1	3	4	5	3	38	36	2	1	37	4	1
59.05	2023	1000	0	14	1.4	4140	2	1	2	3	2	3	3	65	64	3	3	64.5	3	3
2.13	2023	456	0	8	1.75	1270	2	1	2	3	1	4	5	41	41	2	4	41	4.5	4
28.21	2023	100	0	11	11	731	2	1	2	1	2	5	4	55	58	3	4	56.5	4.5	4
4.1	2023	2000	1	18	0.9	244	2	3	2	3	3	1	2	43	41	2	2	42	1.5	2
4.08	2023	111	1	2	1.8	1540	2	1	2	2	2	2	3	36	38	2	2	37	2.5	2
2.56	2023	71	0	2	2.82	20	2	1	2	3	1	4	4	38	39	3	2	38.5	4	2
2.44	2023	793	0	7	0.88	244	2	1	2	3	3	4	2	35	38	3	2	36.5	3	2
21.21	2023	3900	0	54	1.38	2240	2	1	2	2	2	3	4	64	63	4	4	63.5	3.5	4
72.4	2023	1400	1	29	2.07	1500	2	1	2	2	2	4	5	57	57	3	3	57	4.5	3
25.54	2023	83	0	4	4.82	1150	2	1	2	1	2	4	4	45	54	3	3	49.5	4	3
3.15	2024	452	5	7	1.55	6490	2	1	2	1	4	3	2	52	52	2	4	52	2.5	4
23.05	2019	38	1	4	10.53	2320	2	1	2	1	2	4	3	53	52	4	4	52.5	3.5	4
1.21	2024	2400	6	21	0.88	2400	2	4	1	2	3	5	4	29	38	2	3	33.5	4.5	3
66.23	2021	33	0	0	0	140	2	1	2	3	2	4	3	46	54	3	3	50	3.5	3
51.3	2024	28	2	0	0	1820	2	1	2	2	1	3	4	49	54	3	3	51.5	3.5	3
11.4	2022	3100	2	0	0	2310	2	1	2	1	1	4	5	44	52	4	3	48	4.5	3
85	2021	35	0	0	0	52	2	3	2	2	2	4	4	52	52	3	3	52	4	3
3.13	2023	1400	6	13	0.93	8700	2	1	2	3	3	3	3	56	57	4	3	56.5	3	3
45.06	2022	1200	1	62	5.17	1330	2	3	2	1	2	4	2	68	64	4	4	66	3	4
88.18	2023	351	0	7	1.99	1170	2	1	2	1	2	4	4	65	63	4	4	64	4	4
3.49	2024	234	1	45	19.23	100	2	1	2	1	2	4	4	64	68	5	4	66	4	4
89.11	2024	68	2	3	4.41	5600	2	1	2	1	2	5	5	70	71	5	5	70.5	5	5
